# Supplementary material for: Association Mapping Provides Insights into the Origin and the Fine Structure of the Sorghum Aluminum Tolerance Locus, AltSB
Source: PLoS One. 2014 Jan 30;9(1):e87438. doi: 10.1371/journal.pone.0087438 (PMC3907521; doi:10.1371/journal.pone.0087438)
Supplement: Table S4 — Complete genotypic and phenotypic dataset. (XLSX) [file pone.0087438.s004.xlsx]

## Sheet: Complete dataset
EMBRAPA	ID	Population	COUNTRY	ICRISAT	CIRAD	161	199	M I	M II	M III	M IV	M V	5947	5985	6083	6094	6097	8157	8364	8423	12427	12428	12468	12487	24804	25094	RNRG(%)_3d	RNRG(%)_5d
0626002	IS303	Q2	CHN	KB	B	7	G	1	0	0	0	0	A	G	C	G	0	G	T	A	T	C	G	0	C	C	28.33	18.32
0626012	IS2807	Q2	ZWE	C	C	7	G	1	0	0	0	0	A	G	C	G	0	G	T	A	T	C	G	0	C	C	22.49	15.19
0626013	IS2814	Q2	ZWE	C	C	7	G	1	0	0	0	0	A	G	C	G	0	G	T	A	T	C	G	0	C	C	23.16	13.96
0626014	IS2848	Q2	ZAF	C	C	7	G	1	0	0	0	0	A	G	C	G	0	G	T	A	T	C	G	0	C	C	30.92	21.2
0626015	IS3073	Q2	SDN	C	C	7	G	?	?	?	?	?	A	G	C	G	0	G	T	A	T	C	G	0	C	C	21.55	14.08
0626017	IS3511	Q2	SDN	KC	C	7	G	1	0	0	0	0	A	G	C	G	0	G	T	A	T	C	G	0	C	C	20.89	13.33
0626044	IS9331	Q2	ZAF	K	C	7	G	1	0	0	0	0	A	G	C	G	0	G	T	A	T	C	G	0	C	C	26.25	18.51
0626052	IS10876	Q2	NGA	GC	C	7	G	1	0	0	0	0	A	G	C	G	0	G	T	A	T	C	G	0	C	C	27.29	23.21
0626068	IS13848	Q2	ZAF	C	C	7	G	1	0	0	0	0	A	G	C	G	0	G	T	A	T	C	G	0	C	C	30.15	19.34
0626080	IS16101	Q2	CMR	D	D	7	G	1	0	0	0	0	A	G	C	G	0	G	T	A	T	C	G	0	C	C	18.55	11.94
0626082	IS16173	Q2	CMR	C	C	7	G	1	0	0	0	0	A	G	C	G	0	G	T	A	T	C	G	0	C	C	21.04	11.85
0626177	IS33116	Q2	CMR	C	C	7	G	1	0	0	0	0	A	G	C	G	0	G	T	A	T	C	G	0	C	C	19.59	13.81
0626180	SSM12	Q2	CMR		D	7	G	1	0	0	0	0	A	G	C	G	0	G	T	A	T	C	G	0	C	C	20.04	14.09
0626181	SSM19	Q2	CMR		D	7	G	1	0	0	0	0	A	G	C	G	0	G	T	A	T	C	G	0	C	C	22.96	15.51
0626182	SSM29	Q2	CMR		D	7	G	1	0	0	0	0	A	G	C	G	0	G	T	A	T	C	G	0	C	C	14.15	8.69
0626184	SSM215	Q3	ETH		C	7	G	1	0	0	0	0	A	G	C	G	0	G	T	A	T	C	G	0	C	C	25.79	18.82
0626195	SSM552	Q2	NER		C	7	G	1	0	0	0	0	A	G	C	G	0	G	T	A	T	C	G	0	C	C	28.35	18.63
0626205	SSM1123	Q2	NER		C	7	G	1	0	0	0	0	A	G	C	G	0	G	T	A	T	C	G	0	C	C	22.91	14.94
0626206	SSM1267	Q2	CMR		DC	7	G	1	0	0	0	0	A	G	C	G	0	G	T	A	C	C	G	0	C	C	23.04	17.32
0626209	SSM1592	Q2	TCD		D	7	G	1	0	0	0	0	A	G	C	G	0	G	T	A	T	C	G	0	C	C	16.86	11.8
0626088	IS19132	Q3	SDN	GC	CB	7	G	1	0	0	0	0	A	G	C	G	0	G	T	A	T	C	G	0	C	C	18.23	11.61
0626107	IS21891	Q3	USA	C	C	7	G	1	0	0	0	0	A	G	C	G	0	G	T	A	?	?	?	0	C	C	26.58	17.54
0628033	ARG1	Q3	USA/ARG			7	G	1	0	0	0	0	A	G	C	G	0	G	T	A	T	C	G	0	C	C	47.75	27.26
0626001	IS13	Q5	USA	B	B	7	G	1	0	0	0	0	A	G	C	G	0	G	T	A	T	C	G	0	C	C	22.37	14.87
0626004	IS1398	Q5	SDN	D	D	7	G	1	0	0	0	0	A	G	C	G	0	G	T	A	T	C	G	0	C	C	21.06	15.19
0626018	IS3771	Q5	CHN	C	CB	7	G	1	0	0	0	0	A	G	C	G	0	G	T	A	T	C	G	0	C	C	20.17	12.92
0626019	IS3780	Q5	CHN	GB	B	7	G	1	0	0	0	0	A	G	C	G	0	G	T	A	T	C	G	0	C	C	35.86	24.11
0626028	IS4821	Q5	IND	D	D	7	G	1	0	0	0	0	A	G	C	G	0	G	T	A	T	C	G	0	C	C	17.89	12.27
0626033	IS6118	Q5	IND	DC	DC	7	G	1	0	0	0	0	A	G	C	G	0	G	T	A	T	C	G	0	C	C	28.85	18.74
0626062	IS12804	Q5	TUR	B	B	7	G	1	0	0	0	0	A	G	C	G	0	G	T	A	T	C	G	0	C	C	22	15.75
0626064	IS13113	Q5	IND	B	B	7	G	1	0	0	0	0	A	G	C	G	0	A	T	A	C	C	A	0	C	C	28.75	19.03
0626093	IS19847	Q5	IND	DC	DC	7	G	1	0	0	0	0	A	G	C	G	0	G	T	A	T	C	G	0	C	C	26.25	17.23
0626102	IS20864	Q5	CHN	C	C	7	G	1	0	0	0	0	A	G	C	G	0	G	T	A	?	?	?	0	C	C	24.8	15.97
0626148	IS28645	Q5	YEM	DC	DC	7	G	1	0	0	0	0	A	G	C	G	0	G	T	A	T	C	G	0	C	C	34.26	23.56
0626164	IS30352	Q5	CHN	DC	CB	7	G	1	0	0	0	0	A	G	C	G	0	G	T	A	T	C	G	0	C	C	21.4	16.59
0626165	IS30385	Q5	CHN	C	C	7	G	1	0	0	0	0	A	G	C	G	0	G	T	A	T	C	G	0	C	C	17.51	12.13
0626166	IS30400	Q5	CHN	C	KC	7	G	1	0	0	0	0	A	G	C	G	0	G	T	A	T	C	G	0	C	C	21.47	13.5
0626168	IS30417	Q5	CHN	DC	BC	7	G	1	0	0	0	0	A	G	C	G	0	G	T	A	T	C	G	0	C	C	24.58	14.42
0626169	IS30436	Q5	CHN	C	C	7	G	1	0	0	0	0	A	G	C	G	0	G	T	A	T	C	G	0	C	C	20.48	13.26
0626170	IS30441	Q5	CHN	C	C	7	G	1	0	0	0	0	A	G	C	G	0	G	T	A	T	C	G	0	C	C	24.73	15.29
0626171	IS30443	Q5	CHN	C	CB	7	G	1	0	0	0	0	A	G	C	G	0	G	T	A	T	C	G	0	C	C	29.97	20.63
0626172	IS30451	Q5	CHN	C	C	7	G	1	0	0	0	0	A	G	C	G	0	G	T	A	T	C	G	0	C	C	27.56	18.16
0626173	IS30538	Q5	KOR	B	B	7	G	1	0	0	0	0	A	G	C	G	0	G	T	A	T	C	G	0	C	C	16.33	9.59
0626175	IS31681	Q5	DZA	B	B	7	G	1	0	0	0	0	A	G	C	G	0	G	T	A	T	C	G	0	C	C	23.28	15.99
0626201	SSM1049	Q5	SEN		B	7	G	1	0	0	0	0	A	G	C	G	0	G	T	A	T	C	G	0	C	C	24.93	16.04
0626029	IS4963	Q6	IND	G	G	7	G	1	0	0	0	0	A	G	C	G	0	G	T	A	T	C	G	0	C	C	30.67	21.3
0626092	IS19685	Q6	IND	G	G	7	G	1	0	0	0	0	A	G	C	G	0	G	T	A	T	C	G	0	C	C	51.52	32.88
0626106	IS21849	Q1	SLE	G	Gm	0	A	0	0	1	0	0	A	A	A	C	0	A	G	C	?	?	A	19	C	T	39.58	50.66
0626120	IS23644	Q1	GMB	G	Gm	0	A	0	1	0	0	0	A	A	A	C	0	A	G	C	C	C	A	19	C	T	42.5	44.03
0626121	IS23645	Q1	GMB	G	Gm	0	A	0	1	0	0	0	A	A	A	C	0	A	G	C	C	C	A	19	C	T	41.51	44.32
0626122	IS23666	Q1	GMB	G	Gm	0	A	0	0	0	1	0	A	A	A	C	0	A	G	C	C	C	A	19	C	T	52.63	52.68
0626202	SSM1057	Q1	SEN		Gm	0	A	0	1	0	0	0	A	A	A	C	0	A	G	C	C	C	A	19	C	T	24.76	19.43
0628032	CMS225	Q3				0	A	0	0	0	1	0	A	A	A	C	0	A	G	C	C	C	A	19	C	T	87.68	85.54
0628016	SC283	Q3	TZA	G		0	A	0	0	0	1	0	A	A	A	C	0	A	G	C	C	C	A	19	C	T	105.32	157.26
0626050	IS10801	Q6	TCD	GC	GC	0	A	0	0	1	0	0	A	A	A	C	0	A	G	C	C	C	A	19	C	T	64.99	78.47
0626073	IS14351	Q6	MWI	G	G	0	A	0	0	0	1	0	A	A	A	C	0	A	G	C	C	C	A	19	C	T	233.27	262.02
0626084	IS16396	Q1	CMR	G	G	0	A	0	0	1	0	0	A	A	A	G	1	A	T	A	C	C	A	0	C	C	33.77	43.96
0626086	IS17658	Q1	GHA	G	G	0	A	0	0	1	0	0	A	A	A	G	1	A	T	A	C	C	A	0	C	C	31.49	26.2
0626138	IS26457	Q1	BEN	G	G	0	A	0	0	1	0	0	A	A	A	G	1	A	T	A	C	C	A	0	C	C	95.96	97.01
0626139	IS26554	Q1	BEN	G	G	0	A	0	0	1	0	0	A	A	A	G	1	A	T	A	C	C	A	0	C	C	74.17	95.5
0626094	IS19953	Q1	SEN	G	Gm	0	A	0	0	1	0	0	A	A	C	G	0	A	T	A	C	C	A	0	C	T	24.55	16.65
0626186	SSM249	Q1	BFA		G	0	A	0	0	1	0	0	A	A	C	G	0	A	T	A	C	C	A	0	C	T	28.32	20.26
0626188	SSM275	Q1	BFA		Gm	0	A	0	0	1	0	0	A	A	C	G	0	A	T	A	C	C	A	0	C	T	31.67	23.27
0626189	SSM276	Q1	BFA		Gm	0	A	0	0	1	0	0	A	A	C	G	0	A	T	A	C	C	A	0	C	T	28.76	23.05
0628009	IS3620C	Q1	NGA	G		0	A	0	0	1	0	0	A	A	C	G	0	A	T	A	C	C	A	0	C	T	27.92	17.65
0626096	IS20064	Q1	SEN	G	Gm	0	A	0	0	1	0	0	A	A	C	G	1	A	T	A	C	C	A	0	C	T	51.45	40.1
0626135	IS25733	Q1	MLI	G	G	0	A	0	1	0	0	0	A	A	C	G	1	A	T	A	C	C	A	0	C	T	34.37	24.85
0626137	IS26110	Q1	MLI	G	G	0	A	0	1	0	0	0	A	A	C	G	1	A	T	A	C	C	A	0	C	T	48.69	29.47
0626200	SSM1046	Q1	SEN		G	0	A	0	1	0	0	0	A	A	C	G	1	A	T	A	C	C	A	0	C	T	24.28	17.05
0626104	IS21519	Q6	MWI	G	G	0	A	0	1	0	0	0	A	A	A	C	0	A	G	C	C	C	A	19	C	C	94.84	112.8
0626112	IS22330	Q4	BWA	D	D	7	G	0	1	0	0	0	A	A	C	G	0	A	T	A	C	C	A	0	T	C	26.82	21
0626132	IS25499	Q1	BDI	C	C	0	G	0	0	0	1	0	A	G	C	G	1	A	T	A	C	C	A	0	C	T	31.1	23.43
0626133	IS25596	Q2	RWA	C	C	0	G	0	0	0	1	0	A	G	C	G	1	A	T	A	C	C	A	0	C	T	43.04	46.19
0626115	IS22893	Q5	SDN	GC	GC	0	G	0	1	0	0	0	A	G	C	G	1	A	T	A	C	C	A	0	C	T	38.55	31.43
0626126	IS24072	Q6	TZA	G	G	0	G	0	0	0	1	0	A	G	C	G	1	A	T	A	C	C	A	0	C	T	59.86	55.17
0626116	IS23100	Q6	TZA	G	G	7	G	0	0	0	1	0	A	A	A	C	0	A	G	C	C	C	A	19	C	T	76.47	54.58
0626131	IS25077	Q1	GHA	G	G	0	A	0	1	0	0	0	A	G	C	G	0	G	T	A	T	C	G	0	C	C	118.23	119.64
0626134	IS25702	Q1	MLI	GC	GC	7	A	0	1	0	0	0	A	A	C	G	1	A	T	A	C	C	A	0	C	T	34.9	26.47
0626006	IS2262	Q2	SDN	KC	C	7	G	?	?	?	?	?	A	G	C	G	1	G	T	A	T	C	G	0	C	C	12.8	8.13
0626089	IS19453	Q3	BWA	D	D	7	G	0	0	0	0	1	A	G	C	G	1	A	T	A	C	G	A	0	C	C	16.69	12.13
0626003	IS929	Q5	SDN	D	D	7	G	?	?	?	?	?	A	G	C	G	1	A	T	A	C	G	A	0	C	C	11.97	8.9
0626007	IS2263	Q5	SDN	D	D	7	G	1	0	0	0	0	A	G	C	G	1	G	T	A	T	C	G	0	C	C	12.71	8.72
0626025	IS3971	Q5	IND	D	D	7	G	?	?	?	?	?	A	G	C	G	1	A	T	A	C	G	A	0	C	C	19.49	13.16
0626026	IS4027	Q5	IND	B	B	7	G	0	0	0	0	1	A	G	C	G	1	A	T	A	C	G	A	0	C	C	17.67	12.97
0626027	IS4285	Q5	IND	D	D	7	G	0	0	0	0	1	A	G	C	G	1	A	T	A	T	C	G	0	C	C	20.85	16.49
0626030	IS5430	Q5	IND	B	B	7	G	0	0	0	0	1	A	G	C	G	1	A	T	A	C	G	A	0	C	C	23.49	16.11
0626031	IS5867	Q5	IND	DC	DC	7	G	0	0	0	0	1	A	G	C	G	1	A	T	A	C	C	A	0	C	C	13.19	8.67
0626035	IS6351	Q5	IND	D	D	7	G	0	0	0	0	1	A	G	C	G	1	A	T	A	C	G	A	0	C	C	14.84	10.56
0626054	IS11026	Q5	ETH	D	D	7	G	0	0	0	0	1	A	G	C	G	1	A	T	A	C	G	A	0	C	C	23.5	17.38
0626056	IS11827	Q5	ETH	D	D	7	G	0	0	0	0	1	A	G	C	G	1	A	T	A	C	G	A	0	C	C	16.91	13.05
0626061	IS12542	Q5	ETH	D	D	7	G	0	0	0	0	1	A	G	C	G	1	A	T	A	C	G	A	0	C	C	21.73	15.04
0626099	IS20689	Q5	USA	B	B	7	G	0	1	0	0	0	A	G	C	G	1	A	T	A	C	G	A	0	C	C	23.24	14.6
0626147	IS28409	Q5	YEM	D	D	7	G	0	0	0	0	1	A	G	C	G	1	A	T	A	C	G	A	0	C	C	18.78	12.87
0626193	SSM546	Q5	NER		D	7	G	?	?	?	?	?	A	G	C	G	1	A	T	A	C	G	A	0	C	C	12.6	8.02
0626207	SSM1284	Q5	ZAR		B	7	G	0	0	0	0	1	A	G	C	G	1	A	T	A	C	G	A	0	C	C	17.13	11.68
0626174	IS31559	Q6	BDI	C	C	0	G	0	0	1	0	0	A	G	C	G	1	A	T	A	C	C	A	0	C	C	30.53	25.09
0626185	SSM232	Q1	BFA		G	0	A	0	0	1	0	0	A	A	C	G	1	A	G	C	C	C	A	0	C	C	44.35	24.86
0628002	SC566	Q1	NGA	C		7	G	0	0	1	0	0	A	A	A	G	1	A	T	A	C	C	A	0	C	C	97	98.87
0628035	9929030	Q3	BRA			7	G	0	0	1	0	0	A	A	A	G	1	A	T	A	C	C	A	0	C	C	27.74	24.69
0628015	Tx2785	Q3	USA			7	G	0	0	0	1	0	A	G	C	G	1	A	T	A	T	C	A	0	C	T	19.76	12.89
0626051	IS10844	Q1	TCD	G	GC	7	G	0	0	0	1	0	G	G	C	G	1	A	T	A	C	C	A	0	T	C	29.15	18.22
0626091	IS19466	Q1	LKA	G	G	7	G	0	1	0	0	0	G	G	C	G	1	A	T	A	C	C	A	0	T	C	42.3	33.19
0626196	SSM557	Q6	NER		G	7	G	0	1	0	0	0	G	G	C	G	1	A	T	A	C	C	A	0	T	C	24.04	14.71
0626041	IS8685	Q2	SDN	C	C	7	G	0	1	0	0	0	G	G	C	G	1	A	T	A	C	C	A	0	T	C	14.29	10.16
0626042	IS8882	Q2	UGA	C	C	7	G	0	1	0	0	0	G	G	C	G	1	A	T	A	C	C	A	0	T	C	22.3	16.51
0626076	IS15148	Q2	CMR	C	C	7	G	0	0	0	1	0	G	G	C	G	1	A	T	A	C	C	A	0	T	C	44.08	50.96
0626077	IS15443	Q2	CMR	C	C	7	G	0	0	0	1	0	G	G	C	G	1	A	T	A	C	C	A	0	T	C	44.39	52.2
0626081	IS16125	Q2	CMR	C	C	7	G	0	1	0	0	0	G	G	C	G	1	A	T	A	C	C	A	0	T	C	20.54	15.01
0626083	IS16186	Q2	CMR	C	D	7	G	0	0	0	1	0	G	G	C	G	1	A	T	A	C	C	A	0	T	C	15.64	10.83
0626085	IS16545	Q2	CMR	C	C	7	G	0	0	1	0	0	G	G	C	G	1	A	T	A	C	C	A	0	T	C	21.21	13.37
0626087	IS19026	Q2	SDN	C	DC	7	G	0	1	0	0	0	G	G	C	G	1	A	T	A	C	C	A	0	T	C	9.56	7.62
0626178	IS33261	Q2	CMR	C	C	7	G	0	1	0	0	0	G	G	C	G	1	A	T	A	C	C	A	0	T	C	24.32	14.71
0626179	IS33353	Q2	KEN	C	C	7	G	0	1	0	0	0	G	G	C	G	1	A	T	A	C	C	A	0	T	C	19.12	13.87
0626204	SSM1103	Q2	TCD		DC	7	G	0	0	0	1	0	G	G	C	G	1	A	T	A	C	C	A	0	T	C	28.44	23.84
0628001	SC112	Q2	ETH	C		7	G	0	0	0	1	0	G	G	C	G	1	A	T	A	C	C	A	0	T	C	37.53	23.69
0628003	SC414	Q2	SDN	KC		7	G	0	1	0	0	0	G	G	C	G	1	A	T	A	C	C	A	0	T	C	29.76	17.63
0628005	5DX	Q2	UGA			7	G	0	0	0	1	0	G	G	C	G	1	A	T	A	C	C	A	0	T	C	75.65	89.29
0628006	IS8577	Q2				7	G	?	?	?	?	?	G	G	C	G	1	A	T	A	C	C	A	0	T	C	34.94	26.1
0628010	V20	Q2	UGA			7	G	0	0	0	1	0	G	G	C	G	1	A	T	A	C	C	A	0	T	C	43.43	28.84
0628014	9929034	Q2				7	G	0	0	0	1	0	G	G	C	G	1	A	T	A	C	C	A	0	T	C	81.88	113.23
0628030	3DX	Q2				7	G	0	0	0	1	0	G	G	C	G	1	A	T	A	C	C	A	0	T	C	52.66	55.14
0628044	CMS235	Q2	BRA			7	G	0	0	0	1	0	G	G	C	G	1	A	T	A	C	C	A	0	T	C	39.87	34.16
0628008	BTx623	Q3	USA			7	G	0	1	0	0	0	G	G	C	G	1	A	T	A	C	C	A	0	T	C	28.22	16.5
0628018	SC175	Q3	ETH	C		7	G	0	0	0	1	0	G	G	C	G	1	A	T	A	C	C	A	0	T	C	71.62	86.96
0628041	CMS156	Q3	USA			7	G	0	0	1	0	0	G	G	C	G	1	A	T	A	C	C	A	0	T	C	30.49	19.26
0628043	CMS180	Q3	BRA			7	G	0	1	0	0	0	G	G	C	G	1	A	T	A	C	C	A	0	T	C	27.89	17.41
0626008	IS2398	Q4	ZAF	K	K	7	G	0	1	0	0	0	G	G	C	G	1	A	T	A	C	C	A	0	T	C	27.05	17.5
0626043	IS9303	Q4	ZAF	K	K	7	G	0	1	0	0	0	G	G	C	G	1	A	T	A	C	C	A	0	T	C	25.21	18.37
0626045	IS9468	Q4	ZAF	K	K	7	G	0	1	0	0	0	G	G	C	G	1	A	T	A	C	C	A	0	T	C	21.04	14.6
0626059	IS12447	Q4	SDN	DC	GC	7	G	0	1	0	0	0	G	G	C	G	1	A	T	A	C	C	A	0	T	C	22.66	15.23
0626066	IS13791	Q4	ZAF	K	KC	7	G	0	1	0	0	0	G	G	C	G	1	A	T	A	C	C	A	0	T	C	27.42	19.07
0626067	IS13845	Q4	ZAF	K	K	7	G	0	1	0	0	0	G	G	C	G	1	A	T	A	C	C	A	0	T	C	13.94	9.98
0626108	IS22239	Q4	BWA	K	K	7	G	0	1	0	0	0	G	G	C	G	1	A	T	A	?	?	?	0	T	C	15.77	10.6
0626110	IS22287	Q4	BWA	K	K	7	G	0	1	0	0	0	G	G	C	G	1	A	T	A	C	C	A	0	T	C	29.14	20.43
0626111	IS22294	Q4	BWA	K	K	7	G	0	1	0	0	0	G	G	C	G	1	A	T	A	C	C	A	0	T	C	25.59	18.65
0626113	IS22332	Q4	BWA		KC	7	G	0	1	0	0	0	G	G	C	G	1	A	T	A	C	C	A	0	T	C	30.39	21.14
0626114	IS22334	Q4	BWA	K	K	7	G	0	1	0	0	0	G	G	C	G	1	A	T	A	C	C	A	0	T	C	32.71	26.75
0626125	IS24009	Q4	USA	C	C	7	G	0	1	0	0	0	G	G	C	G	1	A	T	A	C	C	A	0	T	C	20.21	13.62
0626140	IS26731	Q4	ZAF	B	B	7	G	0	1	0	0	0	G	G	C	G	1	A	T	A	C	C	A	0	T	C	29.11	19.02
0626143	IS27164	Q4	ZWE	K	K	7	G	0	1	0	0	0	G	G	C	G	1	A	T	A	C	C	A	0	T	C	27.18	17.82
0626146	IS27891	Q4	ZAF	GC	GC	7	G	0	1	0	0	0	G	G	C	G	1	A	T	A	C	C	A	0	T	C	27.84	18.57
0626149	IS29226	Q4	SWZ	GC	KB	7	G	0	1	0	0	0	G	G	C	G	1	A	T	A	C	C	A	0	T	C	20.42	12.5
0626150	IS29233	Q4	SWZ	K	K	7	G	0	0	0	1	0	G	G	C	G	1	A	T	A	C	C	A	0	T	C	30.2	26.62
0626151	IS29310	Q4	SWZ	GC	KC	7	G	0	1	0	0	0	G	G	C	G	1	A	T	A	C	C	A	0	T	C	29.4	20.22
0626152	IS29375	Q4	LSO	GC	GC	7	G	0	1	0	0	0	G	G	C	G	1	A	T	A	C	C	A	0	T	C	30.11	20.74
0626153	IS29407	Q4	LSO	K	KC	7	G	0	1	0	0	0	G	G	C	G	1	A	T	A	C	C	A	0	T	C	39.47	23.95
0626154	IS29409	Q4	LSO	K	K	7	G	0	1	0	0	0	G	G	C	G	1	A	T	A	C	C	A	0	T	C	37.39	26.76
0626155	IS29496	Q4	LSO	K	K	7	G	0	1	0	0	0	G	G	C	G	1	A	T	A	C	C	A	0	T	C	23.26	17
0626156	IS29569	Q4	LSO	K	K	7	G	0	1	0	0	0	G	G	C	G	1	A	T	A	C	C	A	0	T	C	30.74	18.39
0626157	IS29606	Q4	ZAF	K	K	7	G	0	1	0	0	0	G	G	C	G	1	A	T	A	C	C	A	0	T	C	31.19	22.15
0626161	IS29911	Q4	ZWE	C	KC	7	G	0	1	0	0	0	G	G	C	G	1	A	T	A	C	C	A	0	T	C	26.87	20.19
0626162	IS30030	Q4	ZWE	K	K	7	G	0	1	0	0	0	G	G	C	G	1	A	T	A	C	C	A	0	T	C	25.35	17.66
0626163	IS30175	Q6	ZWE	G	G	7	G	0	1	0	0	0	G	G	C	G	1	A	T	A	C	C	A	0	T	C	28.45	18.01
0628004	BR001	Q4	USA			7	G	0	1	0	0	0	G	G	C	G	1	A	T	A	C	C	A	0	T	C	31.4	22.89
0628013	IS10622	Q4				7	G	0	1	0	0	0	G	G	C	G	1	A	T	A	C	C	A	0	T	C	21.97	14.83
0628020	CMS153	Q4	UGA			7	G	0	1	0	0	0	G	G	C	G	1	A	T	A	C	C	A	0	T	C	24.59	14.79
0628021	BR007	Q4	USA			7	G	0	1	0	0	0	G	G	C	G	1	A	T	A	C	C	A	0	T	C	18.63	12.16
0628036	IS10317	Q4				7	G	0	1	0	0	0	G	G	C	G	1	A	T	A	C	C	A	0	T	C	22.29	15.93
0626005	IS2156	Q5	NGA	B	B	7	G	0	1	0	0	0	G	G	C	G	1	A	T	A	C	C	A	0	T	C	23.18	14.87
0626101	IS20727	Q5	USA	B	B	7	G	0	1	0	0	0	G	G	C	G	1	A	T	A	?	?	?	0	T	C	21.29	16.43
0626009	IS2416	Q6	ZAF	K	K	7	G	0	1	0	0	0	G	G	C	G	1	A	T	A	C	C	A	0	T	C	25.29	16.33
0626016	IS3421	Q6	IND	G	G	7	G	?	?	?	?	?	G	G	C	G	1	A	T	A	C	C	A	0	T	C	26.3	17.12
0626021	IS3957	Q6	NPL	G	G	7	G	0	1	0	0	0	G	G	C	G	1	A	T	A	C	C	A	0	T	C	45.04	26.89
0626022	IS3958	Q6	NPL	G	G	7	G	0	1	0	0	0	G	G	C	G	1	A	T	A	C	C	A	0	T	C	79.09	43.65
0626023	IS3959	Q6	NPL	G	G	7	G	0	1	0	0	0	G	G	C	G	1	A	T	A	C	C	A	0	T	C	53.43	31.35
0626024	IS3967	Q6	IND	G	G	7	G	0	1	0	0	0	G	G	C	G	1	A	T	A	C	C	A	0	T	C	44.66	30.14
0626055	IS11119	Q6	ETH	C	C	7	G	0	1	0	0	0	G	G	C	G	1	A	T	A	C	C	A	0	T	C	30.39	20.12
0626063	IS12931	Q6	CHN	G	G	7	G	?	?	?	?	?	G	G	C	G	1	A	T	A	C	C	A	0	T	C	76.37	40.2
0626071	IS14317	Q6	SWZ	G	G	7	G	?	?	?	?	?	G	G	C	G	1	A	T	A	C	C	A	0	T	C	43.42	25.58
0626072	IS14331	Q6	ZAF	G	G	7	G	0	0	1	0	0	G	G	C	G	1	A	T	A	C	C	A	0	T	C	60.84	30
0626074	IS14414	Q6	MWI	G	G	7	G	0	1	0	0	0	G	G	C	G	1	A	T	A	C	C	A	0	T	C	18.25	11.86
0626075	IS14417	Q6	MWI	G	G	7	G	0	1	0	0	0	G	G	C	G	1	A	T	A	C	C	A	0	T	C	38.05	20.55
0626090	IS19455	Q6	BWA	G	Gm	7	G	0	0	1	0	0	G	G	C	G	1	A	T	A	C	C	A	0	T	C	65.51	40.2
0626118	IS23178	Q6	ZMB	B	B	7	G	0	1	0	0	0	G	G	C	G	1	A	T	A	C	C	A	0	T	C	35.06	31.31
0626124	IS23777	Q6	MWI	G	G	7	G	0	1	0	0	0	G	G	C	G	1	A	T	A	C	C	A	0	T	C	75.65	57.15
0626142	IS27146	Q6	ZWE	D	D	7	G	0	1	0	0	0	G	G	C	G	1	A	T	A	C	C	A	0	T	C	31.52	21.05
0626158	IS29691	Q6	ZWE	G	G	7	G	0	1	0	0	0	G	G	C	G	1	A	T	A	C	C	A	0	T	C	117.45	98.61
0626190	SSM379	Q6	MLI		G	7	G	0	1	0	0	0	G	G	C	G	1	A	T	A	C	C	A	0	T	C	23.02	14.68
0626010	IS2430	Q1	NGA	G	Gm	0	A	0	0	1	0	0	A	A	C	G	0	A	T	A	C	C	A	0	C	C	34.1	26.51
0626130	IS24887	Q1	NGA	G	G	7	G	0	1	0	0	0	G	G	C	G	1	A	T	A	C	C	A	0	C	C	32.88	19.94
0626183	SSM205	Q1	BFA		G	7	G	0	1	0	0	0	G	G	C	G	1	A	T	A	C	C	A	0	C	C	27.47	18.24
0626198	SSM964	Q1	SEN		D	7	G	0	1	0	0	0	G	G	C	G	1	A	T	A	C	C	A	0	C	C	20.09	12.2
0626011	IS2787	Q2	KEN	C	C	7	G	0	1	0	0	0	G	G	C	G	1	A	T	A	C	C	A	0	C	C	27.3	16.29
0628040	SC748	Q3	SDN	GC		7	G	0	1	0	0	0	G	G	C	G	1	A	T	A	C	C	A	0	C	C	20.36	12.72
0628011	9910032	Q3	BRA			7	G	0	0	1	0	0	G	G	C	G	1	A	T	A	C	C	A	0	C	C	36.79	18.42
0628022	BR012	Q3	BRA			7	G	0	0	1	0	0	G	G	C	G	1	A	T	A	C	C	A	0	C	C	24.04	16.02
0628039	CMS182	Q3	BRA			7	G	0	0	1	0	0	G	G	C	G	1	A	T	A	C	C	A	0	C	C	36.25	25.34
0626057	IS12169	Q5	ETH	B	B	7	G	0	1	0	0	0	G	G	C	G	1	A	T	A	C	C	A	0	C	C	24.73	16.1
0626058	IS12179	Q5	ETH	B	B	7	G	0	1	0	0	0	G	G	C	G	1	A	T	A	C	C	A	0	C	C	30.53	22.26
0626060	IS12531	Q5	ETH	B	B	7	G	0	0	1	0	0	G	G	C	G	1	A	T	A	C	C	A	0	C	C	26.65	20.43
0626098	IS20351	Q5	NER	D	D	7	G	0	0	1	0	0	G	G	C	G	1	G	T	A	C	C	A	0	C	C	15.09	9.63
0626100	IS20706	Q5	USA	B	B	7	G	0	1	0	0	0	G	G	C	G	1	A	T	A	C	C	A	0	C	C	28.34	19.32
0626199	SSM973	Q5	SEN		D	7	G	0	0	1	0	0	G	G	C	G	1	G	T	A	C	C	A	0	C	C	10.8	7.11
0626117	IS23142	Q6	TZA	D	D	7	G	0	0	1	0	0	G	G	C	G	1	A	T	A	C	C	A	0	C	C	86.25	163.09
0626020	IS3905	Q1	MLI	G	G	0	A	0	1	0	0	0	A	A	C	G	1	A	T	A	C	C	A	0	C	C	44.74	26.54
0626095	IS20016	Q1	SEN	G	G	0	A	0	0	1	0	0	A	A	C	G	1	A	T	A	C	C	A	0	C	C	48.67	43.95
0626097	IS20097	Q1	SEN	G	G	0	A	0	1	0	0	0	A	A	C	G	1	A	T	A	C	C	A	0	C	C	30.34	23.05
0626197	SSM625	Q1	NGA		DC	0	A	0	1	0	0	0	A	A	C	G	1	A	T	A	C	C	A	0	C	C	31.72	19.47
0626129	IS24503	Q5	SEN			0	A	0	1	0	0	0	A	A	C	G	1	A	T	A	C	C	A	0	C	C	32.47	22.22
0626034	IS6193	Q5	IND	D	D	0	A	?	?	?	?	?	A	G	C	G	1	A	T	A	T	C	G	0	C	C	13.62	8.58
0626038	IS7287	Q2	NGA	C	G	0	G	0	1	0	0	0	A	A	C	G	1	A	T	A	C	C	A	0	C	C	6.31	4.63
0626040	IS7889	Q1	NGA	G	G	0	A	?	?	?	?	?	A	A	A	C	0	A	G	C	C	G	A	0	C	T	38.55	26
0626036	IS6745	Q1	BFA	G	G	?	?	0	1	0	0	0	A	A	C	G	1	A	T	A	T	C	G	0	C	T	38.05	20.8
0626037	IS6828	Q1	BFA	G	G	0	A	0	1	0	0	0	A	A	C	G	1	A	T	?	C	C	A	0	C	T	29.11	18.52
0626039	IS7861	Q1	NGA	G	G	?	?	0	0	1	0	0	A	A	A	G	1	A	T	A	C	C	A	0	C	C	33.88	31.14
0626047	IS9597	Q1	NER	G	Gm	0	A	0	0	1	0	0	A	A	C	G	0	A	T	?	C	C	A	0	C	T	34.88	29.55
0626048	IS10194	Q1	BFA	GB	B	?	?	0	1	0	0	0	G	G	C	G	1	A	T	A	C	C	A	0	C	C	38.67	25.62
0626123	IS23669	Q1	GMB	G	Gm	?	A	0	1	0	0	0	A	A	A	C	0	A	G	C	C	C	A	19	C	T	44.98	46.18
0626136	IS26041	Q1	MLI	G	G	7	G	0	1	0	0	0	G	G	C	G	1	A	T	?	C	C	A	0	C	C	59.64	33.21
0626144	IS27390	Q1	BFA	G	G	?	?	0	1	0	0	0	G	G	C	G	1	A	T	A	C	C	A	0	C	C	51.1	32.87
0626145	IS27490	Q1	BFA	G	G	0	A	0	1	0	0	0	G	G	C	G	1	?	T	?	T	C	G	0	C	C	89.49	66.82
0626191	SSM501	Q1	NER		DC	7	A	0	1	0	0	0	A	A	A	C	0	A	?	?	C	C	A	19	C	T	25.45	24.38
0626192	SSM505	Q1	NER		Gm	?	?	?	?	?	?	?	A	A	C	G	1	A	T	A	C	C	A	0	C	T	35.11	27.64
0628027	SC549	Q1	NGA	G		0	A	0	0	1	0	0	A	A	A	G	1	A	?	?	C	C	A	0	C	C	70.1	60.63
0626049	IS10234	Q2	CAF	GC	C	?	?	1	0	0	0	0	A	G	C	G	0	G	T	A	T	C	G	0	C	C	17.65	13.4
0626053	IS10882	Q2	NGA	GC	C	?	?	1	0	0	0	0	A	G	C	G	0	G	T	?	T	C	G	0	C	C	23.47	15.21
0626065	IS13452	Q2	ZWE	GC	C	7	G	1	0	0	0	0	A	G	C	G	0	G	T	?	T	C	G	0	C	C	24	15.73
0626078	IS15752	Q2	CMR	C	C	7	G	?	?	?	?	?	A	G	C	G	0	G	T	?	C	C	G	0	C	C	24.94	16.41
0626079	IS16044	Q2	CMR	C	C	7	G	?	?	?	?	?	G	G	C	G	1	A	T	?	C	C	A	0	T	C	29.01	23.34
0626103	IS21124	Q2	KEN	C	C	7	G	0	1	0	0	0	G	G	C	G	1	A	?	?	?	?	?	0	C	C	23.59	15.47
0626141	IS26833	Q2	SDN	C	C	7	G	?	?	?	?	?	?	G	C	G	1	A	T	A	C	C	A	0	T	C	21.36	14.55
0626160	IS29876	Q2	ZWE	GC	C	7	G	0	0	0	1	0	G	G	C	G	1	A	T	?	C	C	A	0	T	C	46.49	38.41
0626194	SSM547	Q2	NER		C	?	?	?	?	?	?	?	G	G	C	G	1	A	T	A	C	C	A	0	T	C	21.05	14.68
0626203	SSM1102	Q2	TCD		DC	7	G	1	0	0	0	0	A	G	C	G	0	G	T	A	T	C	G	0	C	?	20	12.68
0626210	SSM1611	Q2	TCD		D	7	G	1	0	0	0	0	A	G	C	G	0	G	T	A	C	C	G	0	C	?	21.24	14.3
0628012	9DX	Q2	UGA			7	G	0	0	0	1	0	G	G	C	G	1	A	T	?	C	C	A	0	T	C	56.87	60.51
0628017	Brandes	Q2	USA			7	G	?	?	?	?	?	A	A	A	C	0	A	T	?	C	C	A	0	T	C	68.62	82.37
0628023	9929020	Q2	BRA			?	?	?	?	?	?	?	G	G	C	G	1	A	T	A	C	C	A	0	T	C	32.92	28.91
0628024	BTx644	Q3	USA			7	G	0	0	0	0	1	A	G	C	G	1	A	T	A	C	G	A	0	C	?	17.6	10.87
0628025	Tx430	Q3	USA			7	G	1	0	0	0	0	A	G	C	G	0	G	T	A	T	C	G	0	C	?	28.89	19.16
0628028	CMS226	Q3	BRA			0	A	0	0	0	1	0	A	A	A	C	0	A	G	C	C	C	A	19	C	?	117.97	162.8
0628029	BTx643	Q3	USA			7	G	0	1	0	0	0	G	G	C	G	1	A	T	A	C	C	A	0	?	?	23.84	13.55
0628031	CMS116	Q3	ETH	C		7	G	0	0	1	0	0	G	G	C	G	1	A	T	A	C	C	A	0	C	?	23.04	14.1
0628034	BTx642	Q3	ETH	D		7	G	0	0	0	0	1	?	?	?	?	?	A	T	A	C	G	A	0	C	C	25.72	15.29
0628038	CMS227	Q3	BRA			0	A	0	0	0	1	0	A	A	A	C	0	A	G	C	?	?	?	?	C	T	116.11	139.33
0626046	IS9527	Q4	ZAF	K	K	7	G	0	0	1	0	0	G	G	C	G	1	A	T	?	C	C	A	0	T	C	22.82	17.49
0626069	IS13926	Q4	ZAF	K	KC	7	G	0	1	0	0	0	G	G	C	G	1	A	T	?	C	C	A	0	T	C	24.36	19.6
0626070	IS13989	Q4	ZAF	K	K	?	G	0	0	0	1	0	G	G	C	G	1	A	T	A	C	C	A	0	T	C	23.5	21.84
0626109	IS22282	Q4	BWA	B	B	7	G	0	1	0	0	0	G	G	C	G	1	A	T	A	?	?	?	?	T	C	50.51	34.81
0626127	IS24139	Q4	TZA	G	G	7	G	0	0	0	0	1	G	G	C	G	1	A	?	?	C	C	A	0	T	C	59.66	65.56
0626128	IS24481	Q4	ZAF	K	K	7	G	0	1	0	0	0	G	G	C	G	1	A	T	?	C	C	A	0	C	C	56.04	28.71
0626159	IS29872	Q4	ZWE	C	KC	7	G	0	1	0	0	0	G	G	C	G	1	A	T	?	C	C	A	0	T	C	29.35	24.09
0628007	Tx631	Q4	USA	KC		?	?	0	1	0	0	0	G	G	C	G	1	A	T	A	C	C	A	0	T	?	28.9	21.32
0628026	QL3	Q4	AUS			7	G	0	1	0	0	0	G	G	C	G	1	A	T	?	C	C	A	0	T	?	28.57	17.62
0628037	ATF14	Q3	BRA			0	A	0	0	0	1	0	A	A	A	C	0	A	?	?	C	C	A	19	C	T	78.85	76.6
0628045	IS10562	Q4				7	G	0	1	0	0	0	G	G	C	G	1	A	T	?	C	C	A	0	T	C	26.13	16.19
0626032	IS5972	Q5	IND	D	D	?	G	0	0	0	0	1	A	G	C	G	1	A	T	A	C	G	A	0	C	C	19.98	13.66
0626167	IS30405	Q5	CHN	DC	BC	7	G	1	0	0	0	0	A	G	C	G	0	G	T	?	T	C	G	0	C	C	25.55	16.99
0626176	IS32569	Q5	SOM	D	D	7	G	?	?	?	?	?	A	G	C	G	1	A	?	?	C	G	A	0	C	C	16.43	10.02
0626208	SSM1370	Q5	ZAF		B	7	G	0	1	0	0	0	G	G	C	G	1	A	T	A	C	C	A	0	T	?	19.73	12.07
0628019	Tx2784	Q5				?	?	?	?	?	?	?	A	G	C	G	1	A	?	?	C	C	A	0	C	T	20.56	13.95
0628042	CMS912	Q5				7	G	0	1	0	0	0	G	G	C	G	1	A	T	?	T	C	G	0	T	C	24.81	14.47
0626105	IS21622	Q6	MWI	G	G	?	G	0	1	0	0	0	G	G	C	G	1	A	T	A	C	C	A	0	T	C	107.41	52.86
0626119	IS23254	Q6	ZMB	B	B	7	G	0	1	0	0	0	G	G	C	G	1	?	?	?	C	C	A	0	T	C	36.77	27.94

## Sheet: Haplotype network dataset
EMBRAPA	Haplotypes (final)	ID	Population	COUNTRY	ICRISAT	CIRAD	161	199	5985	6083	6094	8364	8423	12487	24804	RNRG(%)_3d	RNRG(%)_5d
0626198	H1	SSM964	Q1	SEN		D	7	G	G	C	G	T	A	0	C	20.09	12.2
0626183	H1	SSM205	Q1	BFA		G	7	G	G	C	G	T	A	0	C	27.47	18.24
0626130	H1	IS24887	Q1	NGA	G	G	7	G	G	C	G	T	A	0	C	32.88	19.94
0626006	H1	IS2262	Q2	SDN	KC	C	7	G	G	C	G	T	A	0	C	12.8	8.13
0626182	H1	SSM29	Q2	CMR		D	7	G	G	C	G	T	A	0	C	14.15	8.69
0626209	H1	SSM1592	Q2	TCD		D	7	G	G	C	G	T	A	0	C	16.86	11.8
0626082	H1	IS16173	Q2	CMR	C	C	7	G	G	C	G	T	A	0	C	21.04	11.85
0626080	H1	IS16101	Q2	CMR	D	D	7	G	G	C	G	T	A	0	C	18.55	11.94
0626017	H1	IS3511	Q2	SDN	KC	C	7	G	G	C	G	T	A	0	C	20.89	13.33
0626177	H1	IS33116	Q2	CMR	C	C	7	G	G	C	G	T	A	0	C	19.59	13.81
0626013	H1	IS2814	Q2	ZWE	C	C	7	G	G	C	G	T	A	0	C	23.16	13.96
0626015	H1	IS3073	Q2	SDN	C	C	7	G	G	C	G	T	A	0	C	21.55	14.08
0626180	H1	SSM12	Q2	CMR		D	7	G	G	C	G	T	A	0	C	20.04	14.09
0626205	H1	SSM1123	Q2	NER		C	7	G	G	C	G	T	A	0	C	22.91	14.94
0626012	H1	IS2807	Q2	ZWE	C	C	7	G	G	C	G	T	A	0	C	22.49	15.19
0626181	H1	SSM19	Q2	CMR		D	7	G	G	C	G	T	A	0	C	22.96	15.51
0626011	H1	IS2787	Q2	KEN	C	C	7	G	G	C	G	T	A	0	C	27.3	16.29
0626206	H1	SSM1267	Q2	CMR		DC	7	G	G	C	G	T	A	0	C	23.04	17.32
0626002	H1	IS303	Q2	CHN	KB	B	7	G	G	C	G	T	A	0	C	28.33	18.32
0626044	H1	IS9331	Q2	ZAF	K	C	7	G	G	C	G	T	A	0	C	26.25	18.51
0626195	H1	SSM552	Q2	NER		C	7	G	G	C	G	T	A	0	C	28.35	18.63
0626068	H1	IS13848	Q2	ZAF	C	C	7	G	G	C	G	T	A	0	C	30.15	19.34
0626014	H1	IS2848	Q2	ZAF	C	C	7	G	G	C	G	T	A	0	C	30.92	21.2
0626052	H1	IS10876	Q2	NGA	GC	C	7	G	G	C	G	T	A	0	C	27.29	23.21
0626088	H1	IS19132	Q3	SDN	GC	CB	7	G	G	C	G	T	A	0	C	18.23	11.61
0626089	H1	IS19453	Q3	BWA	D	D	7	G	G	C	G	T	A	0	C	16.69	12.13
0628040	H1	SC748	Q3	SDN	GC		7	G	G	C	G	T	A	0	C	20.36	12.72
0628022	H1	BR012	Q3	BRA			7	G	G	C	G	T	A	0	C	24.04	16.02
0626107	H1	IS21891	Q3	USA	C	C	7	G	G	C	G	T	A	0	C	26.58	17.54
0628011	H1	9910032	Q3	BRA			7	G	G	C	G	T	A	0	C	36.79	18.42
0626184	H1	SSM215	Q3	ETH		C	7	G	G	C	G	T	A	0	C	25.79	18.82
0628039	H1	CMS182	Q3	BRA			7	G	G	C	G	T	A	0	C	36.25	25.34
0628033	H1	ARG1	Q3	USA/ARG			7	G	G	C	G	T	A	0	C	47.75	27.26
0626199	H1	SSM973	Q5	SEN		D	7	G	G	C	G	T	A	0	C	10.8	7.11
0626193	H1	SSM546	Q5	NER		D	7	G	G	C	G	T	A	0	C	12.6	8.02
0626031	H1	IS5867	Q5	IND	DC	DC	7	G	G	C	G	T	A	0	C	13.19	8.67
0626007	H1	IS2263	Q5	SDN	D	D	7	G	G	C	G	T	A	0	C	12.71	8.72
0626003	H1	IS929	Q5	SDN	D	D	7	G	G	C	G	T	A	0	C	11.97	8.9
0626173	H1	IS30538	Q5	KOR	B	B	7	G	G	C	G	T	A	0	C	16.33	9.59
0626098	H1	IS20351	Q5	NER	D	D	7	G	G	C	G	T	A	0	C	15.09	9.63
0626035	H1	IS6351	Q5	IND	D	D	7	G	G	C	G	T	A	0	C	14.84	10.56
0626207	H1	SSM1284	Q5	ZAR		B	7	G	G	C	G	T	A	0	C	17.13	11.68
0626165	H1	IS30385	Q5	CHN	C	C	7	G	G	C	G	T	A	0	C	17.51	12.13
0626028	H1	IS4821	Q5	IND	D	D	7	G	G	C	G	T	A	0	C	17.89	12.27
0626147	H1	IS28409	Q5	YEM	D	D	7	G	G	C	G	T	A	0	C	18.78	12.87
0626018	H1	IS3771	Q5	CHN	C	CB	7	G	G	C	G	T	A	0	C	20.17	12.92
0626026	H1	IS4027	Q5	IND	B	B	7	G	G	C	G	T	A	0	C	17.67	12.97
0626056	H1	IS11827	Q5	ETH	D	D	7	G	G	C	G	T	A	0	C	16.91	13.05
0626025	H1	IS3971	Q5	IND	D	D	7	G	G	C	G	T	A	0	C	19.49	13.16
0626169	H1	IS30436	Q5	CHN	C	C	7	G	G	C	G	T	A	0	C	20.48	13.26
0626166	H1	IS30400	Q5	CHN	C	KC	7	G	G	C	G	T	A	0	C	21.47	13.5
0626168	H1	IS30417	Q5	CHN	DC	BC	7	G	G	C	G	T	A	0	C	24.58	14.42
0626099	H1	IS20689	Q5	USA	B	B	7	G	G	C	G	T	A	0	C	23.24	14.6
0626001	H1	IS13	Q5	USA	B	B	7	G	G	C	G	T	A	0	C	22.37	14.87
0626061	H1	IS12542	Q5	ETH	D	D	7	G	G	C	G	T	A	0	C	21.73	15.04
0626004	H1	IS1398	Q5	SDN	D	D	7	G	G	C	G	T	A	0	C	21.06	15.19
0626170	H1	IS30441	Q5	CHN	C	C	7	G	G	C	G	T	A	0	C	24.73	15.29
0626062	H1	IS12804	Q5	TUR	B	B	7	G	G	C	G	T	A	0	C	22	15.75
0626102	H1	IS20864	Q5	CHN	C	C	7	G	G	C	G	T	A	0	C	24.8	15.97
0626175	H1	IS31681	Q5	DZA	B	B	7	G	G	C	G	T	A	0	C	23.28	15.99
0626201	H1	SSM1049	Q5	SEN		B	7	G	G	C	G	T	A	0	C	24.93	16.04
0626057	H1	IS12169	Q5	ETH	B	B	7	G	G	C	G	T	A	0	C	24.73	16.1
0626030	H1	IS5430	Q5	IND	B	B	7	G	G	C	G	T	A	0	C	23.49	16.11
0626027	H1	IS4285	Q5	IND	D	D	7	G	G	C	G	T	A	0	C	20.85	16.49
0626164	H1	IS30352	Q5	CHN	DC	CB	7	G	G	C	G	T	A	0	C	21.4	16.59
0626093	H1	IS19847	Q5	IND	DC	DC	7	G	G	C	G	T	A	0	C	26.25	17.23
0626054	H1	IS11026	Q5	ETH	D	D	7	G	G	C	G	T	A	0	C	23.5	17.38
0626172	H1	IS30451	Q5	CHN	C	C	7	G	G	C	G	T	A	0	C	27.56	18.16
0626033	H1	IS6118	Q5	IND	DC	DC	7	G	G	C	G	T	A	0	C	28.85	18.74
0626064	H1	IS13113	Q5	IND	B	B	7	G	G	C	G	T	A	0	C	28.75	19.03
0626100	H1	IS20706	Q5	USA	B	B	7	G	G	C	G	T	A	0	C	28.34	19.32
0626060	H1	IS12531	Q5	ETH	B	B	7	G	G	C	G	T	A	0	C	26.65	20.43
0626171	H1	IS30443	Q5	CHN	C	CB	7	G	G	C	G	T	A	0	C	29.97	20.63
0626058	H1	IS12179	Q5	ETH	B	B	7	G	G	C	G	T	A	0	C	30.53	22.26
0626148	H1	IS28645	Q5	YEM	DC	DC	7	G	G	C	G	T	A	0	C	34.26	23.56
0626019	H1	IS3780	Q5	CHN	GB	B	7	G	G	C	G	T	A	0	C	35.86	24.11
0626029	H1	IS4963	Q6	IND	G	G	7	G	G	C	G	T	A	0	C	30.67	21.3
0626092	H1	IS19685	Q6	IND	G	G	7	G	G	C	G	T	A	0	C	51.52	32.88
0626117	H1	IS23142	Q6	TZA	D	D	7	G	G	C	G	T	A	0	C	86.25	163.09
0626051	H2	IS10844	Q1	TCD	G	GC	7	G	G	C	G	T	A	0	T	29.15	18.22
0626091	H2	IS19466	Q1	LKA	G	G	7	G	G	C	G	T	A	0	T	42.3	33.19
0626087	H2	IS19026	Q2	SDN	C	DC	7	G	G	C	G	T	A	0	T	9.56	7.62
0626041	H2	IS8685	Q2	SDN	C	C	7	G	G	C	G	T	A	0	T	14.29	10.16
0626083	H2	IS16186	Q2	CMR	C	D	7	G	G	C	G	T	A	0	T	15.64	10.83
0626085	H2	IS16545	Q2	CMR	C	C	7	G	G	C	G	T	A	0	T	21.21	13.37
0626179	H2	IS33353	Q2	KEN	C	C	7	G	G	C	G	T	A	0	T	19.12	13.87
0626141	H2	IS26833	Q2	SDN	C	C	7	G	G	C	G	T	A	0	T	21.36	14.55
0626178	H2	IS33261	Q2	CMR	C	C	7	G	G	C	G	T	A	0	T	24.32	14.71
0626081	H2	IS16125	Q2	CMR	C	C	7	G	G	C	G	T	A	0	T	20.54	15.01
0626042	H2	IS8882	Q2	UGA	C	C	7	G	G	C	G	T	A	0	T	22.3	16.51
0628003	H2	SC414	Q2	SDN	KC		7	G	G	C	G	T	A	0	T	29.76	17.63
0628001	H2	SC112	Q2	ETH	C		7	G	G	C	G	T	A	0	T	37.53	23.69
0626204	H2	SSM1103	Q2	TCD		DC	7	G	G	C	G	T	A	0	T	28.44	23.84
0628006	H2	IS8577	Q2				7	G	G	C	G	T	A	0	T	34.94	26.1
0628010	H2	V20	Q2	UGA			7	G	G	C	G	T	A	0	T	43.43	28.84
0628044	H2	CMS235	Q2	BRA			7	G	G	C	G	T	A	0	T	39.87	34.16
0626076	H2	IS15148	Q2	CMR	C	C	7	G	G	C	G	T	A	0	T	44.08	50.96
0626077	H2	IS15443	Q2	CMR	C	C	7	G	G	C	G	T	A	0	T	44.39	52.2
0628030	H2	3DX	Q2				7	G	G	C	G	T	A	0	T	52.66	55.14
0628005	H2	5DX	Q2	UGA			7	G	G	C	G	T	A	0	T	75.65	89.29
0628014	H2	9929034	Q2				7	G	G	C	G	T	A	0	T	81.88	113.23
0628008	H2	BTx623	Q3	USA			7	G	G	C	G	T	A	0	T	28.22	16.5
0628043	H2	CMS180	Q3	BRA			7	G	G	C	G	T	A	0	T	27.89	17.41
0628041	H2	CMS156	Q3	USA			7	G	G	C	G	T	A	0	T	30.49	19.26
0628018	H2	SC175	Q3	ETH	C		7	G	G	C	G	T	A	0	T	71.62	86.96
0626067	H2	IS13845	Q4	ZAF	K	K	7	G	G	C	G	T	A	0	T	13.94	9.98
0626108	H2	IS22239	Q4	BWA	K	K	7	G	G	C	G	T	A	0	T	15.77	10.6
0628021	H2	BR007	Q4	USA			7	G	G	C	G	T	A	0	T	18.63	12.16
0626149	H2	IS29226	Q4	SWZ	GC	KB	7	G	G	C	G	T	A	0	T	20.42	12.5
0626125	H2	IS24009	Q4	USA	C	C	7	G	G	C	G	T	A	0	T	20.21	13.62
0626045	H2	IS9468	Q4	ZAF	K	K	7	G	G	C	G	T	A	0	T	21.04	14.6
0628020	H2	CMS153	Q4	UGA			7	G	G	C	G	T	A	0	T	24.59	14.79
0628013	H2	IS10622	Q4				7	G	G	C	G	T	A	0	T	21.97	14.83
0626059	H2	IS12447	Q4	SDN	DC	GC	7	G	G	C	G	T	A	0	T	22.66	15.23
0628036	H2	IS10317	Q4				7	G	G	C	G	T	A	0	T	22.29	15.93
0626155	H2	IS29496	Q4	LSO	K	K	7	G	G	C	G	T	A	0	T	23.26	17
0626008	H2	IS2398	Q4	ZAF	K	K	7	G	G	C	G	T	A	0	T	27.05	17.5
0626162	H2	IS30030	Q4	ZWE	K	K	7	G	G	C	G	T	A	0	T	25.35	17.66
0626143	H2	IS27164	Q4	ZWE	K	K	7	G	G	C	G	T	A	0	T	27.18	17.82
0626043	H2	IS9303	Q4	ZAF	K	K	7	G	G	C	G	T	A	0	T	25.21	18.37
0626156	H2	IS29569	Q4	LSO	K	K	7	G	G	C	G	T	A	0	T	30.74	18.39
0626146	H2	IS27891	Q4	ZAF	GC	GC	7	G	G	C	G	T	A	0	T	27.84	18.57
0626111	H2	IS22294	Q4	BWA	K	K	7	G	G	C	G	T	A	0	T	25.59	18.65
0626140	H2	IS26731	Q4	ZAF	B	B	7	G	G	C	G	T	A	0	T	29.11	19.02
0626066	H2	IS13791	Q4	ZAF	K	KC	7	G	G	C	G	T	A	0	T	27.42	19.07
0626161	H2	IS29911	Q4	ZWE	C	KC	7	G	G	C	G	T	A	0	T	26.87	20.19
0626151	H2	IS29310	Q4	SWZ	GC	KC	7	G	G	C	G	T	A	0	T	29.4	20.22
0626110	H2	IS22287	Q4	BWA	K	K	7	G	G	C	G	T	A	0	T	29.14	20.43
0626152	H2	IS29375	Q4	LSO	GC	GC	7	G	G	C	G	T	A	0	T	30.11	20.74
0626113	H2	IS22332	Q4	BWA		KC	7	G	G	C	G	T	A	0	T	30.39	21.14
0626157	H2	IS29606	Q4	ZAF	K	K	7	G	G	C	G	T	A	0	T	31.19	22.15
0628004	H2	BR001	Q4	USA			7	G	G	C	G	T	A	0	T	31.4	22.89
0626153	H2	IS29407	Q4	LSO	K	KC	7	G	G	C	G	T	A	0	T	39.47	23.95
0626150	H2	IS29233	Q4	SWZ	K	K	7	G	G	C	G	T	A	0	T	30.2	26.62
0626114	H2	IS22334	Q4	BWA	K	K	7	G	G	C	G	T	A	0	T	32.71	26.75
0626154	H2	IS29409	Q4	LSO	K	K	7	G	G	C	G	T	A	0	T	37.39	26.76
0626005	H2	IS2156	Q5	NGA	B	B	7	G	G	C	G	T	A	0	T	23.18	14.87
0626101	H2	IS20727	Q5	USA	B	B	7	G	G	C	G	T	A	0	T	21.29	16.43
0626074	H2	IS14414	Q6	MWI	G	G	7	G	G	C	G	T	A	0	T	18.25	11.86
0626190	H2	SSM379	Q6	MLI		G	7	G	G	C	G	T	A	0	T	23.02	14.68
0626196	H2	SSM557	Q6	NER		G	7	G	G	C	G	T	A	0	T	24.04	14.71
0626009	H2	IS2416	Q6	ZAF	K	K	7	G	G	C	G	T	A	0	T	25.29	16.33
0626016	H2	IS3421	Q6	IND	G	G	7	G	G	C	G	T	A	0	T	26.3	17.12
0626163	H2	IS30175	Q6	ZWE	G	G	7	G	G	C	G	T	A	0	T	28.45	18.01
0626055	H2	IS11119	Q6	ETH	C	C	7	G	G	C	G	T	A	0	T	30.39	20.12
0626075	H2	IS14417	Q6	MWI	G	G	7	G	G	C	G	T	A	0	T	38.05	20.55
0626142	H2	IS27146	Q6	ZWE	D	D	7	G	G	C	G	T	A	0	T	31.52	21.05
0626071	H2	IS14317	Q6	SWZ	G	G	7	G	G	C	G	T	A	0	T	43.42	25.58
0626021	H2	IS3957	Q6	NPL	G	G	7	G	G	C	G	T	A	0	T	45.04	26.89
0626072	H2	IS14331	Q6	ZAF	G	G	7	G	G	C	G	T	A	0	T	60.84	30
0626024	H2	IS3967	Q6	IND	G	G	7	G	G	C	G	T	A	0	T	44.66	30.14
0626118	H2	IS23178	Q6	ZMB	B	B	7	G	G	C	G	T	A	0	T	35.06	31.31
0626023	H2	IS3959	Q6	NPL	G	G	7	G	G	C	G	T	A	0	T	53.43	31.35
0626063	H2	IS12931	Q6	CHN	G	G	7	G	G	C	G	T	A	0	T	76.37	40.2
0626090	H2	IS19455	Q6	BWA	G	Gm	7	G	G	C	G	T	A	0	T	65.51	40.2
0626022	H2	IS3958	Q6	NPL	G	G	7	G	G	C	G	T	A	0	T	79.09	43.65
0626124	H2	IS23777	Q6	MWI	G	G	7	G	G	C	G	T	A	0	T	75.65	57.15
0626158	H2	IS29691	Q6	ZWE	G	G	7	G	G	C	G	T	A	0	T	117.45	98.61
0626094	H3	IS19953	Q1	SEN	G	Gm	0	A	A	C	G	T	A	0	C	24.55	16.65
0626200	H3	SSM1046	Q1	SEN		G	0	A	A	C	G	T	A	0	C	24.28	17.05
0628009	H3	IS3620C	Q1	NGA	G		0	A	A	C	G	T	A	0	C	27.92	17.65
0626186	H3	SSM249	Q1	BFA		G	0	A	A	C	G	T	A	0	C	28.32	20.26
0626189	H3	SSM276	Q1	BFA		Gm	0	A	A	C	G	T	A	0	C	28.76	23.05
0626188	H3	SSM275	Q1	BFA		Gm	0	A	A	C	G	T	A	0	C	31.67	23.27
0626135	H3	IS25733	Q1	MLI	G	G	0	A	A	C	G	T	A	0	C	34.37	24.85
0626137	H3	IS26110	Q1	MLI	G	G	0	A	A	C	G	T	A	0	C	48.69	29.47
0626096	H3	IS20064	Q1	SEN	G	Gm	0	A	A	C	G	T	A	0	C	51.45	40.1
0626197	H3	SSM625	Q1	NGA		DC	0	A	A	C	G	T	A	0	C	31.72	19.47
0626097	H3	IS20097	Q1	SEN	G	G	0	A	A	C	G	T	A	0	C	30.34	23.05
0626010	H3	IS2430	Q1	NGA	G	Gm	0	A	A	C	G	T	A	0	C	34.1	26.51
0626020	H3	IS3905	Q1	MLI	G	G	0	A	A	C	G	T	A	0	C	44.74	26.54
0626095	H3	IS20016	Q1	SEN	G	G	0	A	A	C	G	T	A	0	C	48.67	43.95
0626129	H3	IS24503	Q5	SEN			0	A	A	C	G	T	A	0	C	32.47	22.22
0626131	H4	IS25077	Q1	GHA	G	G	0	A	G	C	G	T	A	0	C	118.23	119.64
0626034	H4	IS6193	Q5	IND	D	D	0	A	G	C	G	T	A	0	C	13.62	8.58
0626202	H5	SSM1057	Q1	SEN		Gm	0	A	A	A	C	G	C	19	C	24.76	19.43
0626120	H5	IS23644	Q1	GMB	G	Gm	0	A	A	A	C	G	C	19	C	42.5	44.03
0626121	H5	IS23645	Q1	GMB	G	Gm	0	A	A	A	C	G	C	19	C	41.51	44.32
0626106	H5	IS21849	Q1	SLE	G	Gm	0	A	A	A	C	G	C	19	C	39.58	50.66
0626122	H5	IS23666	Q1	GMB	G	Gm	0	A	A	A	C	G	C	19	C	52.63	52.68
0628032	H5	CMS225	Q3				0	A	A	A	C	G	C	19	C	87.68	85.54
0628016	H5	SC283	Q3	TZA	G		0	A	A	A	C	G	C	19	C	105.32	157.26
0626050	H5	IS10801	Q6	TCD	GC	GC	0	A	A	A	C	G	C	19	C	64.99	78.47
0626073	H5	IS14351	Q6	MWI	G	G	0	A	A	A	C	G	C	19	C	233.27	262.02
0626104	H5	IS21519	Q6	MWI	G	G	0	A	A	A	C	G	C	19	C	94.84	112.8
0626086	H6	IS17658	Q1	GHA	G	G	0	A	A	A	G	T	A	0	C	31.49	26.2
0626084	H6	IS16396	Q1	CMR	G	G	0	A	A	A	G	T	A	0	C	33.77	43.96
0626139	H6	IS26554	Q1	BEN	G	G	0	A	A	A	G	T	A	0	C	74.17	95.5
0626138	H6	IS26457	Q1	BEN	G	G	0	A	A	A	G	T	A	0	C	95.96	97.01
0626132	H7	IS25499	Q1	BDI	C	C	0	G	G	C	G	T	A	0	C	31.1	23.43
0626133	H7	IS25596	Q2	RWA	C	C	0	G	G	C	G	T	A	0	C	43.04	46.19
0626115	H7	IS22893	Q5	SDN	GC	GC	0	G	G	C	G	T	A	0	C	38.55	31.43
0626126	H7	IS24072	Q6	TZA	G	G	0	G	G	C	G	T	A	0	C	59.86	55.17
0628002	H8	SC566	Q1	NGA	C		7	G	A	A	G	T	A	0	C	97	98.87
0628035	H8	9929030	Q3	BRA			7	G	A	A	G	T	A	0	C	27.74	24.69
